# Supplementary material for: Gut Microbiota and B Cell Receptor (BCR) Inhibitors for the Treatment of Chronic Lymphocytic Leukemia: Is Biodiversity Correlated with Clinical Response or Immune-Related Adverse Event Occurrence? A Cross-Sectional Study
Source: Microorganisms. 2023 May 17;11(5):1305. doi: 10.3390/microorganisms11051305 (PMC10223513; doi:10.3390/microorganisms11051305)
Supplement: Supplementary file 1 [file microorganisms-11-01305-s001.zip]

Archive with 1 entries (1 files):
- microorganisms-2338405-supplementary.pdf
